# Supplementary material for: ArCH: improving the performance of clonal hematopoiesis variant calling and interpretation
Source: Bioinformatics. 2024 Mar 14;40(4):btae121. doi: 10.1093/bioinformatics/btae121 (PMC11014783; doi:10.1093/bioinformatics/btae121)
Supplement: btae121_Supplementary_Data [file btae121_supplementary_data.zip]

Archive with 2 entries (2 files):
- SupplementaryTables_03152024.xlsx
- SupplementaryFigures_03152024.pdf
